# Supplementary material for: A combined immune and inflammatory indicator predict the prognosis of severe Pneumocystis jirovecii pneumonia patients: a 12-year, retrospective, observational cohort
Source: BMC Pulm Med. 2024 Jun 18;24:285. doi: 10.1186/s12890-024-03093-8 (PMC11186281; doi:10.1186/s12890-024-03093-8)
Supplement: Supplementary file 2 — Supplementary Material 2. [file 12890_2024_3093_MOESM2_ESM.xlsx]

## Sheet:  Poor outcomes
Distribution of NLR in poor outcomes
	Need for MV	No need for MV	P
NLR	30.7(19.1-51.0)	18.1(9.8-28.0)	<0.001
	Need for ECMO	No need for ECMO
NLR	34.3(15.0-64.8)	24.1(12.8-35.9)	0.153
	Non-survivors	Surviviors
NLR	33.7(23.3-60.9)	16.2(9.9-29.0)	<0.001
	Non-survivors in 28 days	Survivors in 28 days
NLR	16.2(10.0-28.9)	33.7(22.0-56.6)	<0.001

## Sheet: Different populations
Distribution of NLR in different populations
	Male	Female	p
NLR	24.2(13.3-37.0)	27.0(14.0-50.9)	0.329
	Age<65 years	Age≥65 years	p
NLR	26.0(13.3-40.6)	23.1(15.0-41.0)	0.926
	Hypertention	Diabetes	Coronary artery disease	Chronic pulmonary disease	p
NLR	24.2(14.3-39.3)	29.0(15.0-39.9)	23.1(19.0-69.7)	21.5(12.6-26.5)	0.628
	Nephrotic syndrome	Solid organ transplantation	Solid cancer	Connective disease	Hematoiological disease	Idiopathic pulmonary firbosis	p
NLR	27.4(9.7-36.3)	19.6(11.3-29.8)	25.0(16.8-34.7)	29.3(14.8-50.7)	31.9(14.4-61.7)	30.0(14.7-68.0)	0.089
